# Supplementary material for: Hematinic Potential of Olive Leaf Extract: Evidence from an In Vivo Study in Mice and a Pilot Study in Healthy Human Volunteers
Source: Nutrients. 2023 Sep 22;15(19):4095. doi: 10.3390/nu15194095 (PMC10574213; doi:10.3390/nu15194095)
Supplement: Supplementary file 1 [file nutrients-15-04095-s001.zip]

Archive with 1 entries (1 files):
- nutrients-2579284-supplementary.pdf
